# Supplementary material for: The PRDM9 KRAB domain is required for meiosis and involved in protein interactions
Source: Chromosoma. 2017 May 19;126(6):681–95. doi: 10.1007/s00412-017-0631-z (PMC5688218; doi:10.1007/s00412-017-0631-z)
Supplement: Supplementary file 7 — Lists of proteins identified in the Y2H screens with PRDM9 as bait. Proteins identified in Y2H screens with human (a) and mouse (b) testis cDNA libraries. IF: in frame; OOF: out of frame; ??: not determined; n.a.: non-coding sequence. Proteins re-examined with both human and mouse cDNA clones by Y2H assays are indicated by red letters. Proteins identified in the human screen were ranked by predicted biological scores (PBS), provided by algorithms of Hybrigenics Services; A: very high confidence; B: high confidence; C: good confidence; D: moderate confidence, including potential false positives; E: interactions involving highly connected prey domains, warning of non-specific interaction; N/A: not applicable. (XLSX 41 kb) [file 412_2017_631_MOESM7_ESM.xlsx]

## Sheet: a. human screen
Gene	PBS	Reference sequence	Bait vector	Clone Name	Start (nt)	Stop (nt)	Frame	Sense	UTR Inclusion
GOLGA6L10	A	GOLGA6L10; [gi|256600213|ref|NM_001164465.1| Homo sapiens golgin A6 family-like 10 (GOLGA6L10), mRNA]	pB27	A-17	420	2083	IF	Sense
GOLGA6L10	A	GOLGA6L10; [gi|256600213|ref|NM_001164465.1| Homo sapiens golgin A6 family-like 10 (GOLGA6L10), mRNA]	pB66	A-103	1560	2601	IF	Sense
GOLGA6L10	A	GOLGA6L10; [gi|256600213|ref|NM_001164465.1| Homo sapiens golgin A6 family-like 10 (GOLGA6L10), mRNA]	pB66	A-113	687	1454	IF	Sense
GOLGA6L10	A	GOLGA6L10; [gi|256600213|ref|NM_001164465.1| Homo sapiens golgin A6 family-like 10 (GOLGA6L10), mRNA]	pB66	A-148	-10	626	IF	Sense
GOLGA6L10	A	GOLGA6L10; [gi|256600213|ref|NM_001164465.1| Homo sapiens golgin A6 family-like 10 (GOLGA6L10), mRNA]	pB66	A-153	No Data	786	??	Sense
GOLGA6L10	A	GOLGA6L10; [gi|256600213|ref|NM_001164465.1| Homo sapiens golgin A6 family-like 10 (GOLGA6L10), mRNA]	pB66	A-157	811	1450	OOF1	Sense
GOLGA6L10	A	GOLGA6L10; [gi|256600213|ref|NM_001164465.1| Homo sapiens golgin A6 family-like 10 (GOLGA6L10), mRNA]	pB66	A-202	1215	1889	IF	Sense
GOLGA6L10	A	GOLGA6L10; [gi|256600213|ref|NM_001164465.1| Homo sapiens golgin A6 family-like 10 (GOLGA6L10), mRNA]	pB66	A-207	-6	946	OOF1	Sense
GOLGA6L10	A	GOLGA6L10; [gi|256600213|ref|NM_001164465.1| Homo sapiens golgin A6 family-like 10 (GOLGA6L10), mRNA]	pB66	A-210	414	933	IF	Sense
GOLGA6L10	A	GOLGA6L10; [gi|256600213|ref|NM_001164465.1| Homo sapiens golgin A6 family-like 10 (GOLGA6L10), mRNA]	pB66	A-23	No Data	1275	??	Sense
GOLGA6L10	A	GOLGA6L10; [gi|256600213|ref|NM_001164465.1| Homo sapiens golgin A6 family-like 10 (GOLGA6L10), mRNA]	pB66	A-242	362	1276	OOF2	Sense
GOLGA6L10	A	GOLGA6L10; [gi|256600213|ref|NM_001164465.1| Homo sapiens golgin A6 family-like 10 (GOLGA6L10), mRNA]	pB66	A-245	362	1276	OOF2	Sense
GOLGA6L10	A	GOLGA6L10; [gi|256600213|ref|NM_001164465.1| Homo sapiens golgin A6 family-like 10 (GOLGA6L10), mRNA]	pB66	A-255	362	1276	OOF2	Sense
GOLGA6L10	A	GOLGA6L10; [gi|256600213|ref|NM_001164465.1| Homo sapiens golgin A6 family-like 10 (GOLGA6L10), mRNA]	pB66	A-263	362	1276	OOF2	Sense
GOLGA6L10	A	GOLGA6L10; [gi|256600213|ref|NM_001164465.1| Homo sapiens golgin A6 family-like 10 (GOLGA6L10), mRNA]	pB66	A-264	362	1276	OOF2	Sense
GOLGA6L10	A	GOLGA6L10; [gi|256600213|ref|NM_001164465.1| Homo sapiens golgin A6 family-like 10 (GOLGA6L10), mRNA]	pB66	A-267	362	1276	OOF2	Sense
GOLGA6L10	A	GOLGA6L10; [gi|256600213|ref|NM_001164465.1| Homo sapiens golgin A6 family-like 10 (GOLGA6L10), mRNA]	pB66	A-269	362	1276	OOF2	Sense
GOLGA6L10	A	GOLGA6L10; [gi|256600213|ref|NM_001164465.1| Homo sapiens golgin A6 family-like 10 (GOLGA6L10), mRNA]	pB66	A-3	-2	499	OOF2	Sense
GOLGA6L10	A	GOLGA6L10; [gi|256600213|ref|NM_001164465.1| Homo sapiens golgin A6 family-like 10 (GOLGA6L10), mRNA]	pB66	A-309	354	469	IF	Sense
GOLGA6L10	A	GOLGA6L10; [gi|256600213|ref|NM_001164465.1| Homo sapiens golgin A6 family-like 10 (GOLGA6L10), mRNA]	pB66	A-339	444	1316	IF	Sense
GOLGA6L10	A	GOLGA6L10; [gi|256600213|ref|NM_001164465.1| Homo sapiens golgin A6 family-like 10 (GOLGA6L10), mRNA]	pB66	A-34	447	1514	IF	Sense
GOLGA6L10	A	GOLGA6L10; [gi|256600213|ref|NM_001164465.1| Homo sapiens golgin A6 family-like 10 (GOLGA6L10), mRNA]	pB66	A-357	1053	1737	IF	Sense	3p
GOLGA6L10	A	GOLGA6L10; [gi|256600213|ref|NM_001164465.1| Homo sapiens golgin A6 family-like 10 (GOLGA6L10), mRNA]	pB66	A-369	4750	No Data	??	AntiSense
GOLGA6L10	A	GOLGA6L10; [gi|256600213|ref|NM_001164465.1| Homo sapiens golgin A6 family-like 10 (GOLGA6L10), mRNA]	pB66	A-37	No Data	1963	??	Sense
GOLGA6L10	A	GOLGA6L10; [gi|256600213|ref|NM_001164465.1| Homo sapiens golgin A6 family-like 10 (GOLGA6L10), mRNA]	pB66	A-41	-1	614	IF	Sense
GOLGA6L10	A	GOLGA6L10; [gi|256600213|ref|NM_001164465.1| Homo sapiens golgin A6 family-like 10 (GOLGA6L10), mRNA]	pB66	A-46	-1	517	IF	Sense
GOLGA6L10	A	GOLGA6L10; [gi|256600213|ref|NM_001164465.1| Homo sapiens golgin A6 family-like 10 (GOLGA6L10), mRNA]	pB66	A-48	-1	466	IF	Sense
GOLGA6L10	A	GOLGA6L10; [gi|256600213|ref|NM_001164465.1| Homo sapiens golgin A6 family-like 10 (GOLGA6L10), mRNA]	pB66	A-57	-1	485	IF	Sense
GOLGA6L10	A	GOLGA6L10; [gi|256600213|ref|NM_001164465.1| Homo sapiens golgin A6 family-like 10 (GOLGA6L10), mRNA]	pB66	A-91	-1	No Data	IF	Sense
PAWR	A	PAWR; [gi|55769532|ref|NM_002583.2| Homo sapiens PRKC, apoptosis, WT1, regulator (PAWR), mRNA]	pB27	A-12	1544	No Data	OOF2	Sense
PAWR	A	PAWR; [gi|55769532|ref|NM_002583.2| Homo sapiens PRKC, apoptosis, WT1, regulator (PAWR), mRNA]	pB27	A-13	609	1322	IF	Sense
PAWR	A	PAWR; [gi|55769532|ref|NM_002583.2| Homo sapiens PRKC, apoptosis, WT1, regulator (PAWR), mRNA]	pB27	A-14	No Data	430	??	Sense
PAWR	A	PAWR; [gi|55769532|ref|NM_002583.2| Homo sapiens PRKC, apoptosis, WT1, regulator (PAWR), mRNA]	pB27	A-15	No Data	2082	??	Sense
PAWR	A	PAWR; [gi|55769532|ref|NM_002583.2| Homo sapiens PRKC, apoptosis, WT1, regulator (PAWR), mRNA]	pB27	A-16	No Data	2082	??	Sense
PAWR	A	PAWR; [gi|55769532|ref|NM_002583.2| Homo sapiens PRKC, apoptosis, WT1, regulator (PAWR), mRNA]	pB27	A-19	420	2083	IF	Sense
PAWR	A	PAWR; [gi|55769532|ref|NM_002583.2| Homo sapiens PRKC, apoptosis, WT1, regulator (PAWR), mRNA]	pB27	A-2	420	2083	IF	Sense
PAWR	A	PAWR; [gi|55769532|ref|NM_002583.2| Homo sapiens PRKC, apoptosis, WT1, regulator (PAWR), mRNA]	pB27	A-21	738	2072	IF	Sense
PAWR	A	PAWR; [gi|55769532|ref|NM_002583.2| Homo sapiens PRKC, apoptosis, WT1, regulator (PAWR), mRNA]	pB27	A-22	1362	2141	IF	Sense
PAWR	A	PAWR; [gi|55769532|ref|NM_002583.2| Homo sapiens PRKC, apoptosis, WT1, regulator (PAWR), mRNA]	pB27	A-3	186	1346	IF	Sense
PAWR	A	PAWR; [gi|55769532|ref|NM_002583.2| Homo sapiens PRKC, apoptosis, WT1, regulator (PAWR), mRNA]	pB27	A-4	186	1346	IF	Sense
PAWR	A	PAWR; [gi|55769532|ref|NM_002583.2| Homo sapiens PRKC, apoptosis, WT1, regulator (PAWR), mRNA]	pB27	A-5	31	708	OOF1	Sense
PAWR	A	PAWR; [gi|55769532|ref|NM_002583.2| Homo sapiens PRKC, apoptosis, WT1, regulator (PAWR), mRNA]	pB27	A-6	2787	3356	IF	Sense
PAWR	A	PAWR; [gi|55769532|ref|NM_002583.2| Homo sapiens PRKC, apoptosis, WT1, regulator (PAWR), mRNA]	pB27	A-8	No Data	704	??	Sense
PAWR	A	PAWR; [gi|55769532|ref|NM_002583.2| Homo sapiens PRKC, apoptosis, WT1, regulator (PAWR), mRNA]	pB66	A-101	1176	2257	IF	Sense
PAWR	A	PAWR; [gi|55769532|ref|NM_002583.2| Homo sapiens PRKC, apoptosis, WT1, regulator (PAWR), mRNA]	pB66	A-12	-13	669	IF	Sense
PAWR	A	PAWR; [gi|55769532|ref|NM_002583.2| Homo sapiens PRKC, apoptosis, WT1, regulator (PAWR), mRNA]	pB66	A-124	93	726	IF	Sense
PAWR	A	PAWR; [gi|55769532|ref|NM_002583.2| Homo sapiens PRKC, apoptosis, WT1, regulator (PAWR), mRNA]	pB66	A-125	93	726	IF	Sense
PAWR	A	PAWR; [gi|55769532|ref|NM_002583.2| Homo sapiens PRKC, apoptosis, WT1, regulator (PAWR), mRNA]	pB66	A-128	93	726	IF	Sense
PAWR	A	PAWR; [gi|55769532|ref|NM_002583.2| Homo sapiens PRKC, apoptosis, WT1, regulator (PAWR), mRNA]	pB66	A-131	93	726	IF	Sense
PAWR	A	PAWR; [gi|55769532|ref|NM_002583.2| Homo sapiens PRKC, apoptosis, WT1, regulator (PAWR), mRNA]	pB66	A-135	390	1610	IF	Sense
PAWR	A	PAWR; [gi|55769532|ref|NM_002583.2| Homo sapiens PRKC, apoptosis, WT1, regulator (PAWR), mRNA]	pB66	A-145	No Data	2752	??	Sense
PAWR	A	PAWR; [gi|55769532|ref|NM_002583.2| Homo sapiens PRKC, apoptosis, WT1, regulator (PAWR), mRNA]	pB66	A-147	133	784	OOF1	Sense
PAWR	A	PAWR; [gi|55769532|ref|NM_002583.2| Homo sapiens PRKC, apoptosis, WT1, regulator (PAWR), mRNA]	pB66	A-15	708	1506	IF	Sense
PAWR	A	PAWR; [gi|55769532|ref|NM_002583.2| Homo sapiens PRKC, apoptosis, WT1, regulator (PAWR), mRNA]	pB66	A-155	811	1450	OOF1	Sense
PAWR	A	PAWR; [gi|55769532|ref|NM_002583.2| Homo sapiens PRKC, apoptosis, WT1, regulator (PAWR), mRNA]	pB66	A-158	-16	651	IF	Sense
PAWR	A	PAWR; [gi|55769532|ref|NM_002583.2| Homo sapiens PRKC, apoptosis, WT1, regulator (PAWR), mRNA]	pB66	A-164	152	814	OOF2	Sense
PAWR	A	PAWR; [gi|55769532|ref|NM_002583.2| Homo sapiens PRKC, apoptosis, WT1, regulator (PAWR), mRNA]	pB66	A-167	152	814	OOF2	Sense
PAWR	A	PAWR; [gi|55769532|ref|NM_002583.2| Homo sapiens PRKC, apoptosis, WT1, regulator (PAWR), mRNA]	pB66	A-172	152	814	OOF2	Sense
PAWR	A	PAWR; [gi|55769532|ref|NM_002583.2| Homo sapiens PRKC, apoptosis, WT1, regulator (PAWR), mRNA]	pB66	A-190	1164	1703	IF	Sense
PAWR	A	PAWR; [gi|55769532|ref|NM_002583.2| Homo sapiens PRKC, apoptosis, WT1, regulator (PAWR), mRNA]	pB66	A-191	1164	1703	IF	Sense
PAWR	A	PAWR; [gi|55769532|ref|NM_002583.2| Homo sapiens PRKC, apoptosis, WT1, regulator (PAWR), mRNA]	pB66	A-192	1164	1703	IF	Sense
PAWR	A	PAWR; [gi|55769532|ref|NM_002583.2| Homo sapiens PRKC, apoptosis, WT1, regulator (PAWR), mRNA]	pB66	A-2	4884	6057	IF	Sense
PAWR	A	PAWR; [gi|55769532|ref|NM_002583.2| Homo sapiens PRKC, apoptosis, WT1, regulator (PAWR), mRNA]	pB66	A-203	1215	1889	IF	Sense
PAWR	A	PAWR; [gi|55769532|ref|NM_002583.2| Homo sapiens PRKC, apoptosis, WT1, regulator (PAWR), mRNA]	pB66	A-204	1275	1836	IF	Sense
PAWR	A	PAWR; [gi|55769532|ref|NM_002583.2| Homo sapiens PRKC, apoptosis, WT1, regulator (PAWR), mRNA]	pB66	A-209	-6	907	OOF1	Sense
PAWR	A	PAWR; [gi|55769532|ref|NM_002583.2| Homo sapiens PRKC, apoptosis, WT1, regulator (PAWR), mRNA]	pB66	A-215	414	933	IF	Sense
PAWR	A	PAWR; [gi|55769532|ref|NM_002583.2| Homo sapiens PRKC, apoptosis, WT1, regulator (PAWR), mRNA]	pB66	A-219	372	1275	IF	Sense
PAWR	A	PAWR; [gi|55769532|ref|NM_002583.2| Homo sapiens PRKC, apoptosis, WT1, regulator (PAWR), mRNA]	pB66	A-24	362	1276	OOF2	Sense
PAWR	A	PAWR; [gi|55769532|ref|NM_002583.2| Homo sapiens PRKC, apoptosis, WT1, regulator (PAWR), mRNA]	pB66	A-243	362	1276	OOF2	Sense
PAWR	A	PAWR; [gi|55769532|ref|NM_002583.2| Homo sapiens PRKC, apoptosis, WT1, regulator (PAWR), mRNA]	pB66	A-25	362	1276	OOF2	Sense
PAWR	A	PAWR; [gi|55769532|ref|NM_002583.2| Homo sapiens PRKC, apoptosis, WT1, regulator (PAWR), mRNA]	pB66	A-253	362	1276	OOF2	Sense
PAWR	A	PAWR; [gi|55769532|ref|NM_002583.2| Homo sapiens PRKC, apoptosis, WT1, regulator (PAWR), mRNA]	pB66	A-276	446	1866	OOF2	Sense
PAWR	A	PAWR; [gi|55769532|ref|NM_002583.2| Homo sapiens PRKC, apoptosis, WT1, regulator (PAWR), mRNA]	pB66	A-277	446	1866	OOF2	Sense
PAWR	A	PAWR; [gi|55769532|ref|NM_002583.2| Homo sapiens PRKC, apoptosis, WT1, regulator (PAWR), mRNA]	pB66	A-281	446	1866	OOF2	Sense
PAWR	A	PAWR; [gi|55769532|ref|NM_002583.2| Homo sapiens PRKC, apoptosis, WT1, regulator (PAWR), mRNA]	pB66	A-282	446	1866	OOF2	Sense
PAWR	A	PAWR; [gi|55769532|ref|NM_002583.2| Homo sapiens PRKC, apoptosis, WT1, regulator (PAWR), mRNA]	pB66	A-293	3355	2869	??	AntiSense
PAWR	A	PAWR; [gi|55769532|ref|NM_002583.2| Homo sapiens PRKC, apoptosis, WT1, regulator (PAWR), mRNA]	pB66	A-296	-92	264	OOF2	Sense
PAWR	A	PAWR; [gi|55769532|ref|NM_002583.2| Homo sapiens PRKC, apoptosis, WT1, regulator (PAWR), mRNA]	pB66	A-333	444	1316	IF	Sense
PAWR	A	PAWR; [gi|55769532|ref|NM_002583.2| Homo sapiens PRKC, apoptosis, WT1, regulator (PAWR), mRNA]	pB66	A-335	444	1316	IF	Sense
PAWR	A	PAWR; [gi|55769532|ref|NM_002583.2| Homo sapiens PRKC, apoptosis, WT1, regulator (PAWR), mRNA]	pB66	A-345	5397	6253	IF	Sense
PAWR	A	PAWR; [gi|55769532|ref|NM_002583.2| Homo sapiens PRKC, apoptosis, WT1, regulator (PAWR), mRNA]	pB66	A-35	5586	6257	IF	Sense
PAWR	A	PAWR; [gi|55769532|ref|NM_002583.2| Homo sapiens PRKC, apoptosis, WT1, regulator (PAWR), mRNA]	pB66	A-362	162	784	IF	Sense
PAWR	A	PAWR; [gi|55769532|ref|NM_002583.2| Homo sapiens PRKC, apoptosis, WT1, regulator (PAWR), mRNA]	pB66	A-363	No Data	2212	??	Sense
PAWR	A	PAWR; [gi|55769532|ref|NM_002583.2| Homo sapiens PRKC, apoptosis, WT1, regulator (PAWR), mRNA]	pB66	A-38	-1	528	IF	Sense
PAWR	A	PAWR; [gi|55769532|ref|NM_002583.2| Homo sapiens PRKC, apoptosis, WT1, regulator (PAWR), mRNA]	pB66	A-4	130	-510	??	AntiSense
PAWR	A	PAWR; [gi|55769532|ref|NM_002583.2| Homo sapiens PRKC, apoptosis, WT1, regulator (PAWR), mRNA]	pB66	A-45	-1	517	IF	Sense
PAWR	A	PAWR; [gi|55769532|ref|NM_002583.2| Homo sapiens PRKC, apoptosis, WT1, regulator (PAWR), mRNA]	pB66	A-51	-1	228	IF	Sense
PAWR	A	PAWR; [gi|55769532|ref|NM_002583.2| Homo sapiens PRKC, apoptosis, WT1, regulator (PAWR), mRNA]	pB66	A-59	480	1058	IF	Sense
PAWR	A	PAWR; [gi|55769532|ref|NM_002583.2| Homo sapiens PRKC, apoptosis, WT1, regulator (PAWR), mRNA]	pB66	A-60	-1	688	IF	Sense
PAWR	A	PAWR; [gi|55769532|ref|NM_002583.2| Homo sapiens PRKC, apoptosis, WT1, regulator (PAWR), mRNA]	pB66	A-85	No Data	519	??	Sense
PAWR	A	PAWR; [gi|55769532|ref|NM_002583.2| Homo sapiens PRKC, apoptosis, WT1, regulator (PAWR), mRNA]	pB66	A-86	-1	418	IF	Sense
PAWR	A	PAWR; [gi|55769532|ref|NM_002583.2| Homo sapiens PRKC, apoptosis, WT1, regulator (PAWR), mRNA]	pB66	A-88	No Data	78	??	AntiSense
PAWR	A	PAWR; [gi|55769532|ref|NM_002583.2| Homo sapiens PRKC, apoptosis, WT1, regulator (PAWR), mRNA]	pB66	A-95	-1	627	IF	Sense
CEP70/BITE	B	BITE; [gi|50658081|ref|NM_024491.2| Homo sapiens p10-binding protein (BITE), mRNA]	pB66	A-208	-6	736	OOF1	Sense
CEP70/BITE	B	BITE; [gi|50658081|ref|NM_024491.2| Homo sapiens p10-binding protein (BITE), mRNA]	pB66	A-230	No Data	1275	??	Sense
CEP70/BITE	B	BITE; [gi|50658081|ref|NM_024491.2| Homo sapiens p10-binding protein (BITE), mRNA]	pB66	A-256	362	1276	OOF2	Sense
CEP70/BITE	B	BITE; [gi|50658081|ref|NM_024491.2| Homo sapiens p10-binding protein (BITE), mRNA]	pB66	A-290	No Data	1279	??	Sense
CEP70/BITE	B	BITE; [gi|50658081|ref|NM_024491.2| Homo sapiens p10-binding protein (BITE), mRNA]	pB66	A-301	1836	2866	IF	Sense
CEP70/BITE	B	BITE; [gi|50658081|ref|NM_024491.2| Homo sapiens p10-binding protein (BITE), mRNA]	pB66	A-349	5544	6244	IF	Sense
CEP70/BITE	B	BITE; [gi|50658081|ref|NM_024491.2| Homo sapiens p10-binding protein (BITE), mRNA]	pB66	A-7	-1	932	IF	Sense
CEP70/BITE	B	BITE; [gi|50658081|ref|NM_024491.2| Homo sapiens p10-binding protein (BITE), mRNA]	pB66	A-87	-1	300	IF	Sense
CEP70/BITE	B	BITE; [gi|50658081|ref|NM_024491.2| Homo sapiens p10-binding protein (BITE), mRNA]	pB66	A-93	-1	No Data	IF	Sense
CCDC136	B	CCDC136; [gi|115511011|ref|NM_022742.3| Homo sapiens coiled-coil domain containing 136 (CCDC136), mRNA]	pB66	A-10	1161	2334	IF	Sense
CCDC136	B	CCDC136; [gi|115511011|ref|NM_022742.3| Homo sapiens coiled-coil domain containing 136 (CCDC136), mRNA]	pB66	A-110	1050	1794	IF	Sense
CCDC136	B	CCDC136; [gi|115511011|ref|NM_022742.3| Homo sapiens coiled-coil domain containing 136 (CCDC136), mRNA]	pB66	A-14	2550	2179	??	AntiSense
CCDC136	B	CCDC136; [gi|115511011|ref|NM_022742.3| Homo sapiens coiled-coil domain containing 136 (CCDC136), mRNA]	pB66	A-159	No Data	840	??	Sense
CCDC136	B	CCDC136; [gi|115511011|ref|NM_022742.3| Homo sapiens coiled-coil domain containing 136 (CCDC136), mRNA]	pB66	A-200	357	1067	IF	Sense
CCDC136	B	CCDC136; [gi|115511011|ref|NM_022742.3| Homo sapiens coiled-coil domain containing 136 (CCDC136), mRNA]	pB66	A-21	46	793	OOF1	Sense
CCDC136	B	CCDC136; [gi|115511011|ref|NM_022742.3| Homo sapiens coiled-coil domain containing 136 (CCDC136), mRNA]	pB66	A-299	No Data	-281	??	AntiSense
CCDC136	B	CCDC136; [gi|115511011|ref|NM_022742.3| Homo sapiens coiled-coil domain containing 136 (CCDC136), mRNA]	pB66	A-373	-1	334	IF	Sense
CCDC136	B	CCDC136; [gi|115511011|ref|NM_022742.3| Homo sapiens coiled-coil domain containing 136 (CCDC136), mRNA]	pB66	A-74	No Data	714	??	Sense
LOC440295	B	LOC440295; [gi|154937323|ref|NM_198181.2| Homo sapiens hypothetical protein LOC440295 (LOC440295), mRNA]	pB27	A-1	2593	3022	OOF1	Sense	3p
LOC440295	B	LOC440295; [gi|154937323|ref|NM_198181.2| Homo sapiens hypothetical protein LOC440295 (LOC440295), mRNA]	pB66	A-127	93	No Data	IF	Sense
LOC440295	B	LOC440295; [gi|154937323|ref|NM_198181.2| Homo sapiens hypothetical protein LOC440295 (LOC440295), mRNA]	pB66	A-149	3661	4155	OOF1	Sense	3p
LOC440295	B	LOC440295; [gi|154937323|ref|NM_198181.2| Homo sapiens hypothetical protein LOC440295 (LOC440295), mRNA]	pB66	A-150	1255	2353	OOF1	Sense
LOC440295	B	LOC440295; [gi|154937323|ref|NM_198181.2| Homo sapiens hypothetical protein LOC440295 (LOC440295), mRNA]	pB66	A-162	152	814	OOF2	Sense
LOC440295	B	LOC440295; [gi|154937323|ref|NM_198181.2| Homo sapiens hypothetical protein LOC440295 (LOC440295), mRNA]	pB66	A-184	400	794	OOF1	Sense
LOC440295	B	LOC440295; [gi|154937323|ref|NM_198181.2| Homo sapiens hypothetical protein LOC440295 (LOC440295), mRNA]	pB66	A-198	2436	2002	??	AntiSense
LOC440295	B	LOC440295; [gi|154937323|ref|NM_198181.2| Homo sapiens hypothetical protein LOC440295 (LOC440295), mRNA]	pB66	A-233	362	1276	OOF2	Sense
LOC440295	B	LOC440295; [gi|154937323|ref|NM_198181.2| Homo sapiens hypothetical protein LOC440295 (LOC440295), mRNA]	pB66	A-234	362	1276	OOF2	Sense
LOC440295	B	LOC440295; [gi|154937323|ref|NM_198181.2| Homo sapiens hypothetical protein LOC440295 (LOC440295), mRNA]	pB66	A-240	362	1276	OOF2	Sense
LOC440295	B	LOC440295; [gi|154937323|ref|NM_198181.2| Homo sapiens hypothetical protein LOC440295 (LOC440295), mRNA]	pB66	A-47	-1	537	IF	Sense
IFT88	C	IFT88; [gi|82546851|ref|NM_175605.3| Homo sapiens intraflagellar transport 88 homolog (Chlamydomonas) (IFT88), transcript variant 1, mRNA]	pB66	A-13	93	726	IF	Sense
IFT88	C	IFT88; [gi|82546851|ref|NM_175605.3| Homo sapiens intraflagellar transport 88 homolog (Chlamydomonas) (IFT88), transcript variant 1, mRNA]	pB66	A-323	474	1583	IF	Sense
IFT88	C	IFT88; [gi|82546851|ref|NM_175605.3| Homo sapiens intraflagellar transport 88 homolog (Chlamydomonas) (IFT88), transcript variant 1, mRNA]	pB66	A-360	1053	1737	IF	Sense	3p
AGPS	D	AGPS; [gi|189458834|ref|NM_003659.3| Homo sapiens alkylglycerone phosphate synthase (AGPS), mRNA]	pB66	A-332	444	1316	IF	Sense
C1orf14	D	C1orf14; [gi|93204884|ref|NM_030933.2| Homo sapiens chromosome 1 open reading frame 14 (C1orf14), mRNA]	pB66	A-251	362	1276	OOF2	Sense
C1orf14	D	C1orf14; [gi|93204884|ref|NM_030933.2| Homo sapiens chromosome 1 open reading frame 14 (C1orf14), mRNA]	pB66	A-92	-1	381	IF	Sense
CBLB	D	CBLB; [gi|54112419|ref|NM_170662.3| Homo sapiens Cas-Br-M (murine) ecotropic retroviral transforming sequence b (CBLB), mRNA]	pB66	A-52	-1	150	IF	Sense
CCDC110	D	CCDC110; [gi|224586822|ref|NM_001145411.1| Homo sapiens coiled-coil domain containing 110 (CCDC110), transcript variant 2, mRNA]	pB66	A-121	No Data	725	??	Sense
CCDC159	D	CCDC159; [gi|209969681|ref|NM_001080503.2| Homo sapiens coiled-coil domain containing 159 (CCDC159), mRNA]	pB66	A-122	93	No Data	IF	Sense
CCDC27	D	CCDC27; [gi|217035163|ref|NM_152492.2| Homo sapiens coiled-coil domain containing 27 (CCDC27), mRNA]	pB66	A-19	1665	2164	IF	Sense
CCDC27	D	CCDC27; [gi|217035163|ref|NM_152492.2| Homo sapiens coiled-coil domain containing 27 (CCDC27), mRNA]	pB66	A-218	2849	2184	??	AntiSense
CCDC27	D	CCDC27; [gi|217035163|ref|NM_152492.2| Homo sapiens coiled-coil domain containing 27 (CCDC27), mRNA]	pB66	A-254	362	1276	OOF2	Sense
CCDC27	D	CCDC27; [gi|217035163|ref|NM_152492.2| Homo sapiens coiled-coil domain containing 27 (CCDC27), mRNA]	pB66	A-322	474	1583	IF	Sense
CCDC27	D	CCDC27; [gi|217035163|ref|NM_152492.2| Homo sapiens coiled-coil domain containing 27 (CCDC27), mRNA]	pB66	A-63	-1	576	IF	Sense
CCDC27	D	CCDC27; [gi|217035163|ref|NM_152492.2| Homo sapiens coiled-coil domain containing 27 (CCDC27), mRNA]	pB66	A-75	-1	892	IF	Sense
CCM1	D	CCM1; [gi|37221185|ref|NM_004912.3| Homo sapiens cerebral cavernous malformations 1 (CCM1), transcript variant 2, mRNA]	pB66	A-11	1050	1794	IF	Sense
CCM1	D	CCM1; [gi|37221185|ref|NM_004912.3| Homo sapiens cerebral cavernous malformations 1 (CCM1), transcript variant 2, mRNA]	pB66	A-154	No Data	1449	??	Sense
CCM1	D	CCM1; [gi|37221185|ref|NM_004912.3| Homo sapiens cerebral cavernous malformations 1 (CCM1), transcript variant 2, mRNA]	pB66	A-232	362	1276	OOF2	Sense
CCM1	D	CCM1; [gi|37221185|ref|NM_004912.3| Homo sapiens cerebral cavernous malformations 1 (CCM1), transcript variant 2, mRNA]	pB66	A-39	-1	809	IF	Sense
CEP290	D	CEP290; [gi|109255233|ref|NM_025114.3| Homo sapiens centrosomal protein 290kDa (CEP290), mRNA]	pB66	A-351	58	811	OOF1	Sense
CEP290	D	CEP290; [gi|109255233|ref|NM_025114.3| Homo sapiens centrosomal protein 290kDa (CEP290), mRNA]	pB66	A-80	-1	433	IF	Sense
COPB2	D	COPB2; [gi|188536048|ref|NM_004766.2| Homo sapiens coatomer protein complex, subunit beta 2 (beta prime) (COPB2), transcript variant 1, mRNA]	pB66	A-236	362	1276	OOF2	Sense
CTNNBL1	D	CTNNBL1; [gi|29570786|ref|NM_030877.3| Homo sapiens catenin, beta like 1 (CTNNBL1), mRNA]	pB66	A-321	474	1583	IF	Sense
CTNNBL1	D	CTNNBL1; [gi|29570786|ref|NM_030877.3| Homo sapiens catenin, beta like 1 (CTNNBL1), mRNA]	pB66	A-50	-1	619	IF	Sense
CTNNBL1	D	CTNNBL1; [gi|29570786|ref|NM_030877.3| Homo sapiens catenin, beta like 1 (CTNNBL1), mRNA]	pB66	A-71	-1	456	IF	Sense
DOCK7	D	DOCK7; [gi|54112428|ref|NM_033407.2| Homo sapiens dedicator of cytokinesis 7 (DOCK7), mRNA]	pB66	A-115	687	1454	IF	Sense
DOCK7	D	DOCK7; [gi|54112428|ref|NM_033407.2| Homo sapiens dedicator of cytokinesis 7 (DOCK7), mRNA]	pB66	A-284	491	1290	OOF2	Sense
DQ656038	D	DQ656038; [gi|155574090|gb|DQ656038.2| Homo sapiens clone Affy08258B01, mRNA sequence]	pB66	A-317	441	1594	IF	Sense
DQ656038	D	DQ656038; [gi|155574090|gb|DQ656038.2| Homo sapiens clone Affy08258B01, mRNA sequence]	pB66	A-329	1146	1776	IF	Sense
ELF2	D	ELF2; [gi|42544175|ref|NM_006874.2| Homo sapiens E74-like factor 2 (ets domain transcription factor) (ELF2), transcript variant 2, mRNA]	pB66	A-28	446	1866	OOF2	Sense
FAM114A1	D	FAM114A1; [gi|288541298|ref|NM_138389.2| Homo sapiens family with sequence similarity 114, member A1 (FAM114A1), transcript variant 1, mRNA]	pB66	A-194	1269	2360	IF	Sense
GenMatch	D	unknown; [prey1103477 - Human - GenMatch]	pB27	A-20	738	2072	IF	Sense
GenMatch	D	unknown; [prey1103474 - Human - GenMatch]	pB27	A-23	1670	2268	OOF2	Sense	3p
GenMatch	D	unknown; [prey1103630 - Human - GenMatch]	pB66	A-104	1560	2601	IF	Sense
GenMatch	D	unknown; [prey1103628 - Human - GenMatch]	pB66	A-106	No Data	1793	??	Sense
GenMatch	D	unknown; [prey1103573 - Human - GenMatch]	pB66	A-136	390	1610	IF	Sense
GenMatch	D	unknown; [prey1103610 - Human - GenMatch]	pB66	A-138	396	1512	IF	Sense
GenMatch	D	unknown; [prey1103568 - Human - GenMatch]	pB66	A-139	804	1186	IF	Sense
GenMatch	D	unknown; [prey1103559 - Human - GenMatch]	pB66	A-160	No Data	840	??	Sense
GenMatch	D	unknown; [prey1103586 - Human - GenMatch]	pB66	A-165	152	814	OOF2	Sense
GenMatch	D	unknown; [prey1103572 - Human - GenMatch]	pB66	A-171	152	814	OOF2	Sense
GenMatch	D	unknown; [prey1103548 - Human - GenMatch]	pB66	A-175	152	814	OOF2	Sense
GenMatch	D	unknown; [prey1103496 - Human - GenMatch]	pB66	A-201	1215	1889	IF	Sense
GenMatch	D	unknown; [prey1103533 - Human - GenMatch]	pB66	A-205	1275	1836	IF	Sense
GenMatch	D	unknown; [prey1103546 - Human - GenMatch]	pB66	A-213	414	933	IF	Sense
GenMatch	D	unknown; [prey1103545 - Human - GenMatch]	pB66	A-214	414	933	IF	Sense
GenMatch	D	unknown; [prey1103544 - Human - GenMatch]	pB66	A-226	No Data	1275	??	Sense
GenMatch	D	unknown; [prey1103535 - Human - GenMatch]	pB66	A-227	No Data	1865	??	Sense
GenMatch	D	unknown; [prey1103529 - Human - GenMatch]	pB66	A-247	362	1276	OOF2	Sense
GenMatch	D	unknown; [prey1103527 - Human - GenMatch]	pB66	A-257	362	1276	OOF2	Sense
GenMatch	D	unknown; [prey1103522 - Human - GenMatch]	pB66	A-259	362	1276	OOF2	Sense
GenMatch	D	unknown; [prey1103519 - Human - GenMatch]	pB66	A-262	362	1276	OOF2	Sense
GenMatch	D	unknown; [prey1103637 - Human - GenMatch]	pB66	A-27	446	1866	OOF2	Sense
GenMatch	D	unknown; [prey1103518 - Human - GenMatch]	pB66	A-283	491	1290	OOF2	Sense
GenMatch	D	unknown; [prey1103508 - Human - GenMatch]	pB66	A-285	491	1290	OOF2	Sense
GenMatch	D	unknown; [prey1103507 - Human - GenMatch]	pB66	A-287	4956	5121	IF	Sense
GenMatch	D	unknown; [prey1103592 - Human - GenMatch]	pB66	A-288	2098	2573	OOF1	Sense	3p
GenMatch	D	unknown; [prey1103589 - Human - GenMatch]	pB66	A-292	72	1010	IF	Sense
GenMatch	D	unknown; [prey1103627 - Human - GenMatch]	pB66	A-297	-3	1280	OOF1	Sense
GenMatch	D	unknown; [prey1103506 - Human - GenMatch]	pB66	A-303	1839	2866	IF	Sense
GenMatch	D	unknown; [prey1103493 - Human - GenMatch]	pB66	A-308	No Data	1464	??	Sense
GenMatch	D	unknown; [prey1103500 - Human - GenMatch]	pB66	A-320	471	1512	IF	Sense
GenMatch	D	unknown; [prey1103416 - Human - GenMatch]	pB66	A-326	483	1504	IF	Sense
GenMatch	D	unknown; [prey1103499 - Human - GenMatch]	pB66	A-327	489	1322	IF	Sense
GenMatch	D	unknown; [prey1103493 - Human - GenMatch]	pB66	A-331	No Data	1315	??	Sense
GenMatch	D	unknown; [prey1103496 - Human - GenMatch]	pB66	A-334	444	1316	IF	Sense
GenMatch	D	unknown; [prey1103495 - Human - GenMatch]	pB66	A-344	5397	6253	IF	Sense
GenMatch	D	unknown; [prey1103624 - Human - GenMatch]	pB66	A-356	1053	1737	IF	Sense	3p
GenMatch	D	unknown; [prey1103494 - Human - GenMatch]	pB66	A-364	93	1116	IF	Sense
GenMatch	D	unknown; [prey1103525 - Human - GenMatch]	pB66	A-365	1800	1531	??	AntiSense	3p
GenMatch	D	unknown; [prey1103491 - Human - GenMatch]	pB66	A-368	-55	2044	IF	Sense
GenMatch	D	unknown; [prey1103489 - Human - GenMatch]	pB66	A-370	594	1225	IF	Sense
GenMatch	D	unknown; [prey1103488 - Human - GenMatch]	pB66	A-371	1406	968	??	AntiSense
GenMatch	D	unknown; [prey1103487 - Human - GenMatch]	pB66	A-372	-1	414	IF	Sense
GenMatch	D	unknown; [prey1103481 - Human - GenMatch]	pB66	A-376	1159	552	??	AntiSense
GenMatch	D	unknown; [prey1103527 - Human - GenMatch]	pB66	A-5	-1	303	IF	Sense
GenMatch	D	unknown; [prey1103624 - Human - GenMatch]	pB66	A-61	-1	763	IF	Sense
GenMatch	D	unknown; [prey1103623 - Human - GenMatch]	pB66	A-68	-1	815	IF	Sense
GenMatch	D	unknown; [prey1103627 - Human - GenMatch]	pB66	A-8	-1	624	IF	Sense
GenMatch	D	unknown; [prey1103617 - Human - GenMatch]	pB66	A-81	-1	489	IF	Sense
GenMatch	D	unknown; [prey1103625 - Human - GenMatch]	pB66	A-9	-1	780	IF	Sense
GenMatch	D	unknown; [prey1103612 - Human - GenMatch]	pB66	A-90	-1	800	IF	Sense
GenMatch	D	unknown; [prey1103600 - Human - GenMatch]	pB66	A-96	735	620	??	AntiSense
GenMatch	D	unknown; [prey1103599 - Human - GenMatch]	pB66	A-97	1142	113	??	AntiSense
GenMatch	D	unknown; [prey1103597 - Human - GenMatch]	pB66	A-98	No Data	1088	??	Sense
GenMatch	D	unknown; [prey1103633 - Human - GenMatch]	pB66	A-99	442	No Data	OOF1	Sense
HOOK1	D	HOOK1; [gi|95007031|ref|NM_015888.4| Homo sapiens hook homolog 1 (Drosophila) (HOOK1), mRNA]	pB66	A-176	152	814	OOF2	Sense
HOOK1	D	HOOK1; [gi|95007031|ref|NM_015888.4| Homo sapiens hook homolog 1 (Drosophila) (HOOK1), mRNA]	pB66	A-300	No Data	2865	??	Sense
HSPA4L	D	HSPA4L; [gi|31541940|ref|NM_014278.2| Homo sapiens heat shock 70kDa protein 4-like (HSPA4L), mRNA]	pB66	A-355	1044	1464	IF	Sense	3p
HTRA1	D	HTRA1; [gi|190014575|ref|NM_002775.4| Homo sapiens HtrA serine peptidase 1 (HTRA1), mRNA]	pB66	A-137	No Data	1511	??	Sense
HTRA1	D	HTRA1; [gi|190014575|ref|NM_002775.4| Homo sapiens HtrA serine peptidase 1 (HTRA1), mRNA]	pB66	A-280	446	1866	OOF2	Sense
HTRA1	D	HTRA1; [gi|190014575|ref|NM_002775.4| Homo sapiens HtrA serine peptidase 1 (HTRA1), mRNA]	pB66	A-358	1053	1737	IF	Sense	3p
IMAGE:4902949	D	IMAGE:4902949; [gi|41946880|gb|BC065911.1| Homo sapiens cDNA clone IMAGE:4902949, partial cds]	pB66	A-312	405	1465	IF	Sense
IQGAP2	D	IQGAP2; [gi|116089336|ref|NM_006633.2| Homo sapiens IQ motif containing GTPase activating protein 2 (IQGAP2), mRNA]	pB66	A-62	-1	555	IF	Sense
KIAA0368	D	KIAA0368; [gi|122937210|ref|NM_001080398.1| Homo sapiens KIAA0368 (KIAA0368), mRNA]	pB66	A-83	-1	517	IF	Sense
KIAA0907	D	KIAA0907; [gi|55741674|ref|NM_014949.2| Homo sapiens KIAA0907 protein (KIAA0907), mRNA]	pB66	A-305	1914	2872	IF	Sense
KIAA0907	D	KIAA0907; [gi|55741674|ref|NM_014949.2| Homo sapiens KIAA0907 protein (KIAA0907), mRNA]	pB66	A-70	-1	371	IF	Sense
KTN1	D	KTN1; [gi|118498367|ref|NM_004986.2| Homo sapiens kinectin 1 (kinesin receptor) (KTN1), transcript variant 4, mRNA]	pB66	A-266	362	1276	OOF2	Sense
KTN1	D	KTN1; [gi|118498367|ref|NM_004986.2| Homo sapiens kinectin 1 (kinesin receptor) (KTN1), transcript variant 4, mRNA]	pB66	A-56	-1	300	IF	Sense
NF2	D	NF2; [gi|163644292|ref|NM_181831.2| Homo sapiens neurofibromin 2 (merlin) (NF2), transcript variant 13, mRNA]	pB66	A-295	-3	440	OOF1	Sense
NKTR	D	NKTR; [gi|61676206|ref|NM_005385.3| Homo sapiens natural killer-tumor recognition sequence (NKTR), transcript variant 1, mRNA]	pB66	A-252	362	1276	OOF2	Sense
PCM1	D	PCM1; [gi|134142825|ref|NM_006197.3| Homo sapiens pericentriolar material 1 (PCM1), mRNA]	pB66	A-82	-1	701	IF	Sense
PLAA	D	PLAA; [gi|209413734|ref|NM_001031689.2| Homo sapiens phospholipase A2-activating protein (PLAA), mRNA]	pB66	A-44	-1	338	IF	Sense
PPP2R3C	D	PPP2R3C; C14ORF10; [gi|30172459|gb|AY157304.1| Homo sapiens chromosome 14 open reading frame transcript variant 1 (C14ORF10) mRNA, complete cds]	pB66	A-359	1053	1737	IF	Sense	3p
Proteic Match unnamed protein product	D	Proteic Match - unnamed protein product; [prey1103436 - Human - PM unnamed protein]	pB66	A-235	362	1276	OOF2	Sense
PRPF38A	D	PRPF38A; [gi|149274632|ref|NM_032864.3| Homo sapiens PRP38 pre-mRNA processing factor 38 (yeast) domain containing A (PRPF38A), mRNA]	pB66	A-348	5542	6263	OOF1	Sense
RANBP9	D	RANBP9; [gi|39812377|ref|NM_005493.2| Homo sapiens RAN binding protein 9 (RANBP9), mRNA]	pB66	A-105	366	1037	IF	Sense
RANBP9	D	RANBP9; [gi|39812377|ref|NM_005493.2| Homo sapiens RAN binding protein 9 (RANBP9), mRNA]	pB66	A-107	1050	1794	IF	Sense
RANBP9	D	RANBP9; [gi|39812377|ref|NM_005493.2| Homo sapiens RAN binding protein 9 (RANBP9), mRNA]	pB66	A-108	1050	1794	IF	Sense
RANBP9	D	RANBP9; [gi|39812377|ref|NM_005493.2| Homo sapiens RAN binding protein 9 (RANBP9), mRNA]	pB66	A-109	1050	1794	IF	Sense
RANBP9	D	RANBP9; [gi|39812377|ref|NM_005493.2| Homo sapiens RAN binding protein 9 (RANBP9), mRNA]	pB66	A-118	No Data	2512	??	AntiSense
RANBP9	D	RANBP9; [gi|39812377|ref|NM_005493.2| Homo sapiens RAN binding protein 9 (RANBP9), mRNA]	pB66	A-130	93	726	IF	Sense
RANBP9	D	RANBP9; [gi|39812377|ref|NM_005493.2| Homo sapiens RAN binding protein 9 (RANBP9), mRNA]	pB66	A-144	99	316	IF	Sense
RANBP9	D	RANBP9; [gi|39812377|ref|NM_005493.2| Homo sapiens RAN binding protein 9 (RANBP9), mRNA]	pB66	A-166	152	814	OOF2	Sense
RANBP9	D	RANBP9; [gi|39812377|ref|NM_005493.2| Homo sapiens RAN binding protein 9 (RANBP9), mRNA]	pB66	A-180	318	960	IF	Sense
RANBP9	D	RANBP9; [gi|39812377|ref|NM_005493.2| Homo sapiens RAN binding protein 9 (RANBP9), mRNA]	pB66	A-188	366	1249	IF	Sense
RANBP9	D	RANBP9; [gi|39812377|ref|NM_005493.2| Homo sapiens RAN binding protein 9 (RANBP9), mRNA]	pB66	A-189	1777	2091	OOF1	Sense
RANBP9	D	RANBP9; [gi|39812377|ref|NM_005493.2| Homo sapiens RAN binding protein 9 (RANBP9), mRNA]	pB66	A-193	1269	2360	IF	Sense
RANBP9	D	RANBP9; [gi|39812377|ref|NM_005493.2| Homo sapiens RAN binding protein 9 (RANBP9), mRNA]	pB66	A-196	-733	98	IF	Sense
RANBP9	D	RANBP9; [gi|39812377|ref|NM_005493.2| Homo sapiens RAN binding protein 9 (RANBP9), mRNA]	pB66	A-220	123	1189	IF	Sense
RANBP9	D	RANBP9; [gi|39812377|ref|NM_005493.2| Homo sapiens RAN binding protein 9 (RANBP9), mRNA]	pB66	A-221	3639	4482	IF	Sense
RANBP9	D	RANBP9; [gi|39812377|ref|NM_005493.2| Homo sapiens RAN binding protein 9 (RANBP9), mRNA]	pB66	A-231	No Data	1275	??	Sense
RANBP9	D	RANBP9; [gi|39812377|ref|NM_005493.2| Homo sapiens RAN binding protein 9 (RANBP9), mRNA]	pB66	A-265	362	1276	OOF2	Sense
RANBP9	D	RANBP9; [gi|39812377|ref|NM_005493.2| Homo sapiens RAN binding protein 9 (RANBP9), mRNA]	pB66	A-278	446	1866	OOF2	Sense
RANBP9	D	RANBP9; [gi|39812377|ref|NM_005493.2| Homo sapiens RAN binding protein 9 (RANBP9), mRNA]	pB66	A-286	879	1261	IF	Sense
RANBP9	D	RANBP9; [gi|39812377|ref|NM_005493.2| Homo sapiens RAN binding protein 9 (RANBP9), mRNA]	pB66	A-289	528	1613	IF	Sense
RANBP9	D	RANBP9; [gi|39812377|ref|NM_005493.2| Homo sapiens RAN binding protein 9 (RANBP9), mRNA]	pB66	A-291	174	1118	IF	Sense
RANBP9	D	RANBP9; [gi|39812377|ref|NM_005493.2| Homo sapiens RAN binding protein 9 (RANBP9), mRNA]	pB66	A-325	483	1504	IF	Sense
RANBP9	D	RANBP9; [gi|39812377|ref|NM_005493.2| Homo sapiens RAN binding protein 9 (RANBP9), mRNA]	pB66	A-375	-1	861	IF	Sense
RANBP9	D	RANBP9; [gi|39812377|ref|NM_005493.2| Homo sapiens RAN binding protein 9 (RANBP9), mRNA]	pB66	A-380	-150	432	OOF1	Sense
RANBP9	D	RANBP9; [gi|39812377|ref|NM_005493.2| Homo sapiens RAN binding protein 9 (RANBP9), mRNA]	pB66	A-84	-1	369	IF	Sense
SGK1	D	SGK1; [gi|219521879|ref|NM_001143678.1| Homo sapiens serum/glucocorticoid regulated kinase 1 (SGK1), transcript variant 4, mRNA]	pB66	A-133	93	726	IF	Sense
SGK1	D	SGK1; [gi|219521879|ref|NM_001143678.1| Homo sapiens serum/glucocorticoid regulated kinase 1 (SGK1), transcript variant 4, mRNA]	pB66	A-140	4215	5411	IF	Sense
SGK1	D	SGK1; [gi|219521879|ref|NM_001143678.1| Homo sapiens serum/glucocorticoid regulated kinase 1 (SGK1), transcript variant 4, mRNA]	pB66	A-141	4461	4991	IF	Sense
SGK1	D	SGK1; [gi|219521879|ref|NM_001143678.1| Homo sapiens serum/glucocorticoid regulated kinase 1 (SGK1), transcript variant 4, mRNA]	pB66	A-151	2898	2281	??	AntiSense
SGK1	D	SGK1; [gi|219521879|ref|NM_001143678.1| Homo sapiens serum/glucocorticoid regulated kinase 1 (SGK1), transcript variant 4, mRNA]	pB66	A-212	414	933	IF	Sense
SGK1	D	SGK1; [gi|219521879|ref|NM_001143678.1| Homo sapiens serum/glucocorticoid regulated kinase 1 (SGK1), transcript variant 4, mRNA]	pB66	A-244	362	1276	OOF2	Sense
SGK1	D	SGK1; [gi|219521879|ref|NM_001143678.1| Homo sapiens serum/glucocorticoid regulated kinase 1 (SGK1), transcript variant 4, mRNA]	pB66	A-261	362	1276	OOF2	Sense
SGK1	D	SGK1; [gi|219521879|ref|NM_001143678.1| Homo sapiens serum/glucocorticoid regulated kinase 1 (SGK1), transcript variant 4, mRNA]	pB66	A-338	444	1316	IF	Sense
SGK1	D	SGK1; [gi|219521879|ref|NM_001143678.1| Homo sapiens serum/glucocorticoid regulated kinase 1 (SGK1), transcript variant 4, mRNA]	pB66	A-374	-1	120	IF	Sense
SNX1	D	SNX1; [gi|71772739|ref|NM_148955.2| Homo sapiens sorting nexin 1 (SNX1), transcript variant 2, mRNA]	pB66	A-260	362	1276	OOF2	Sense
TRIAD3	D	TRIAD3; [gi|46370056|ref|NM_207116.1| Homo sapiens TRIAD3 protein (TRIAD3), transcript variant 2, mRNA]	pB66	A-111	184	-155	??	AntiSense
TRIM5	D	TRIM5; [gi|12407386|gb|AF220028.1|AF220028 Homo sapiens tripartite motif protein TRIM5 isoform delta (TRIM5) mRNA, complete cds; alternatively spliced]	pB66	A-156	811	1450	OOF1	Sense
TSGA10	D	TSGA10; [gi|188528615|ref|NM_182911.3| Homo sapiens testis specific, 10 (TSGA10), transcript variant 2, mRNA]	pB66	A-6	527	241	??	AntiSense
ZNF403	D	ZNF403; [gi|76096367|ref|NM_024835.2| Homo sapiens zinc finger protein 403 (ZNF403), mRNA]	pB66	A-49	-1	438	IF	Sense
ZNF671	D	ZNF671; [gi|190610005|ref|NM_024833.2| Homo sapiens zinc finger protein 671 (ZNF671), mRNA]	pB66	A-224	3882	No Data	IF	Sense
DCTN1	E	DCTN1; [gi|299890884|ref|NM_023019.3| Homo sapiens dynactin 1 (DCTN1), transcript variant 2, mRNA]	pB66	A-112	687	1454	IF	Sense
DCTN1	E	DCTN1; [gi|299890884|ref|NM_023019.3| Homo sapiens dynactin 1 (DCTN1), transcript variant 2, mRNA]	pB66	A-173	152	814	OOF2	Sense
DCTN1	E	DCTN1; [gi|299890884|ref|NM_023019.3| Homo sapiens dynactin 1 (DCTN1), transcript variant 2, mRNA]	pB66	A-315	441	No Data	IF	Sense
KIF3A	E	KIF3A; [gi|83716022|ref|NM_007054.5| Homo sapiens kinesin family member 3A (KIF3A), mRNA]	pB66	A-337	444	1316	IF	Sense
KIF3A	E	KIF3A; [gi|83716022|ref|NM_007054.5| Homo sapiens kinesin family member 3A (KIF3A), mRNA]	pB66	A-341	No Data	6256	??	Sense
KIF3A	E	KIF3A; [gi|83716022|ref|NM_007054.5| Homo sapiens kinesin family member 3A (KIF3A), mRNA]	pB66	A-354	No Data	1736	??	Sense
NDP52	E	NDP52; [gi|33519473|ref|NM_005831.3| Homo sapiens nuclear domain 10 protein (NDP52), mRNA]	pB66	A-119	-13	669	IF	Sense
RANBP5	E	RANBP5; [gi|51873051|ref|NM_002271.4| Homo sapiens RAN binding protein 5 (RANBP5), mRNA]	pB66	A-123	93	726	IF	Sense
RANBP5	E	RANBP5; [gi|51873051|ref|NM_002271.4| Homo sapiens RAN binding protein 5 (RANBP5), mRNA]	pB66	A-170	152	814	OOF2	Sense
RANBP5	E	RANBP5; [gi|51873051|ref|NM_002271.4| Homo sapiens RAN binding protein 5 (RANBP5), mRNA]	pB66	A-302	1836	2866	IF	Sense
RANBP5	E	RANBP5; [gi|51873051|ref|NM_002271.4| Homo sapiens RAN binding protein 5 (RANBP5), mRNA]	pB66	A-377	-1	374	IF	Sense
RANBP5	E	RANBP5; [gi|51873051|ref|NM_002271.4| Homo sapiens RAN binding protein 5 (RANBP5), mRNA]	pB66	A-72	-1	478	IF	Sense
RANBP5	E	RANBP5; [gi|51873051|ref|NM_002271.4| Homo sapiens RAN binding protein 5 (RANBP5), mRNA]	pB66	A-73	-1	223	IF	Sense
SPTBN2	E	SPTBN2; [gi|197381953|ref|NM_006946.2| Homo sapiens spectrin, beta, non-erythrocytic 2 (SPTBN2), mRNA]	pB66	A-100	1161	No Data	IF	Sense
SPTBN2	E	SPTBN2; [gi|197381953|ref|NM_006946.2| Homo sapiens spectrin, beta, non-erythrocytic 2 (SPTBN2), mRNA]	pB66	A-126	93	726	IF	Sense
SPTBN2	E	SPTBN2; [gi|197381953|ref|NM_006946.2| Homo sapiens spectrin, beta, non-erythrocytic 2 (SPTBN2), mRNA]	pB66	A-250	362	1276	OOF2	Sense
SPTBN2	E	SPTBN2; [gi|197381953|ref|NM_006946.2| Homo sapiens spectrin, beta, non-erythrocytic 2 (SPTBN2), mRNA]	pB66	A-268	362	1276	OOF2	Sense
SPTBN2	E	SPTBN2; [gi|197381953|ref|NM_006946.2| Homo sapiens spectrin, beta, non-erythrocytic 2 (SPTBN2), mRNA]	pB66	A-294	135	-75	??	AntiSense
SPTBN2	E	SPTBN2; [gi|197381953|ref|NM_006946.2| Homo sapiens spectrin, beta, non-erythrocytic 2 (SPTBN2), mRNA]	pB66	A-313	405	1465	IF	Sense
SPTBN2	E	SPTBN2; [gi|197381953|ref|NM_006946.2| Homo sapiens spectrin, beta, non-erythrocytic 2 (SPTBN2), mRNA]	pB66	A-346	5397	6253	IF	Sense
SPTBN2	E	SPTBN2; [gi|197381953|ref|NM_006946.2| Homo sapiens spectrin, beta, non-erythrocytic 2 (SPTBN2), mRNA]	pB66	A-352	116	777	OOF2	Sense
SPTBN2	E	SPTBN2; [gi|197381953|ref|NM_006946.2| Homo sapiens spectrin, beta, non-erythrocytic 2 (SPTBN2), mRNA]	pB66	A-58	-1	531	IF	Sense
SPTBN2	E	SPTBN2; [gi|197381953|ref|NM_006946.2| Homo sapiens spectrin, beta, non-erythrocytic 2 (SPTBN2), mRNA]	pB66	A-69	-1	948	IF	Sense
SPTBN2	E	SPTBN2; [gi|197381953|ref|NM_006946.2| Homo sapiens spectrin, beta, non-erythrocytic 2 (SPTBN2), mRNA]	pB66	A-78	-1	663	IF	Sense
ZNF202	E	ZNF202; [gi|56699474|ref|NM_003455.2| Homo sapiens zinc finger protein 202 (ZNF202), mRNA]	pB66	A-174	152	814	OOF2	Sense
ABCF1	N/A	ABCF1; [gi|69354670|ref|NM_001025091.1| Homo sapiens ATP-binding cassette, sub-family F (GCN20), member 1 (ABCF1), transcript variant 1, mRNA]	pB66	A-249	362	No Data	OOF2	Sense
ACACA	N/A	ACACA; [gi|38679959|ref|NM_198834.1| Homo sapiens acetyl-Coenzyme A carboxylase alpha (ACACA), transcript variant 1, mRNA]	pB66	A-33	3034	2475	??	AntiSense
ADAD1	N/A	ADAD1; [gi|226529649|ref|NM_001159285.1| Homo sapiens adenosine deaminase domain containing 1 (testis-specific) (ADAD1), transcript variant 2, mRNA]	pB27	A-11	592	-19	??	AntiSense
ADAD1	N/A	ADAD1; [gi|226529649|ref|NM_001159285.1| Homo sapiens adenosine deaminase domain containing 1 (testis-specific) (ADAD1), transcript variant 2, mRNA]	pB66	A-20	357	1067	IF	Sense
BC004328	N/A	BC004328; [gi|13279247|gb|BC004328.1| Homo sapiens succinate dehydrogenase complex, subunit A, flavoprotein (Fp), mRNA (cDNA clone IMAGE:3630385), **** WARNING: chimeric clone ****]	pB66	A-17	152	814	OOF2	Sense
C16orf58	N/A	C16orf58; [gi|257900511|ref|NM_022744.2| Homo sapiens chromosome 16 open reading frame 58 (C16orf58), mRNA]	pB66	A-229	No Data	1275	??	Sense
CAP1	N/A	CAP1; [gi|157649072|ref|NM_001105530.1| Homo sapiens CAP, adenylate cyclase-associated protein 1 (yeast) (CAP1), transcript variant 2, mRNA]	pB66	A-206	-6	946	OOF1	Sense
CCDC38	N/A	CCDC38; [gi|226491198|ref|NM_182496.2| Homo sapiens coiled-coil domain containing 38 (CCDC38), mRNA]	pB66	A-217	581	1099	OOF2	Sense
CD24	N/A	CD24; [gi|73623396|ref|NM_013230.2| Homo sapiens CD24 antigen (small cell lung carcinoma cluster 4 antigen) (CD24), mRNA]	pB66	A-319	441	1594	IF	Sense
CD46	N/A	CD46; [gi|299523007|ref|NM_172350.2| Homo sapiens CD46 molecule, complement regulatory protein (CD46), transcript variant n, mRNA]	pB66	A-222	5928	7028	IF	Sense	3p
CDC42BPB	N/A	CDC42BPB; [gi|115527096|ref|NM_006035.3| Homo sapiens CDC42 binding protein kinase beta (DMPK-like) (CDC42BPB), mRNA]	pB66	A-134	390	1610	IF	Sense
cenexin 1	N/A	cenexin 1; [gi|90902092|gb|DQ444714.1| Homo sapiens cenexin 1 mRNA, complete cds]	pB66	A-129	93	726	IF	Sense
DHX15	N/A	DHX15; [gi|68509925|ref|NM_001358.2| Homo sapiens DEAH (Asp-Glu-Ala-His) box polypeptide 15 (DHX15), mRNA]	pB66	A-77	No Data	705	??	Sense
EIF3S10	N/A	EIF3S10; [gi|83367067|ref|NM_003750.2| Homo sapiens eukaryotic translation initiation factor 3, subunit 10 theta, 150/170kDa (EIF3S10), mRNA]	pB66	A-132	93	726	IF	Sense
EIF3S10	N/A	EIF3S10; [gi|83367067|ref|NM_003750.2| Homo sapiens eukaryotic translation initiation factor 3, subunit 10 theta, 150/170kDa (EIF3S10), mRNA]	pB66	A-146	1519	2609	OOF1	Sense
ELF1	N/A	ELF1; [gi|223941931|ref|NM_172373.3| Homo sapiens E74-like factor 1 (ets domain transcription factor) (ELF1), transcript variant 1, mRNA]	pB66	A-32	456	1508	IF	Sense
ESYT1	N/A	ESYT1; [gi|296317243|ref|NM_001184796.1| Homo sapiens extended synaptotagmin-like protein 1 (ESYT1), transcript variant 1, mRNA]	pB66	A-36	1053	1737	IF	Sense	3p
FLJ10706	N/A	FLJ10706; [gi|40254930|ref|NM_018186.2| Homo sapiens hypothetical protein FLJ10706 (FLJ10706), mRNA]	pB66	A-197	3585	4354	IF	Sense
FLJ20303	N/A	FLJ20303; [gi|39995081|ref|NM_017755.4| Homo sapiens hypothetical protein FLJ20303 (FLJ20303), mRNA]	pB66	A-237	362	1276	OOF2	Sense
FUT4	N/A	FUT4; [gi|219842336|ref|NM_002033.3| Homo sapiens fucosyltransferase 4 (alpha (1,3) fucosyltransferase, myeloid-specific) (FUT4), mRNA]	pB66	A-258	362	1276	OOF2	Sense
GenMatch	N/A	unknown; [prey1103619 - Human - GenMatch]	pB66	A-116	1617	2054	IF	Sense	3p
GenMatch	N/A	unknown; [prey1103588 - Human - GenMatch]	pB66	A-161	67	841	OOF1	Sense
GenMatch	N/A	unknown; [prey1103584 - Human - GenMatch]	pB66	A-169	152	814	OOF2	Sense
GenMatch	N/A	unknown; [prey1103624 - Human - GenMatch]	pB66	A-183	400	989	OOF1	Sense
GenMatch	N/A	unknown; [prey1103481 - Human - GenMatch]	pB66	A-199	3314	2696	??	AntiSense
GenMatch	N/A	unknown; [prey1103527 - Human - GenMatch]	pB66	A-316	441	1594	IF	Sense
GenMatch	N/A	unknown; [prey1103493 - Human - GenMatch]	pB66	A-367	564	1814	IF	Sense
GGA1	N/A	GGA1; [gi|289577052|ref|NM_001172688.1| Homo sapiens golgi-associated, gamma adaptin ear containing, ARF binding protein 1 (GGA1), transcript variant 5, mRNA]	pB66	A-120	1344	2453	IF	Sense
GOLGA6C	N/A	GOLGA6C; [gi|256542287|ref|NM_001164404.1| Homo sapiens golgin A6 family, member C (GOLGA6C), mRNA]	pB66	A-1	249	831	IF	Sense
GOLGA6C	N/A	GOLGA6C; [gi|256542287|ref|NM_001164404.1| Homo sapiens golgin A6 family, member C (GOLGA6C), mRNA]	pB66	A-179	153	814	IF	Sense
GOLGA6C	N/A	GOLGA6C; [gi|256542287|ref|NM_001164404.1| Homo sapiens golgin A6 family, member C (GOLGA6C), mRNA]	pB66	A-246	362	No Data	OOF2	Sense
GOLGA6C	N/A	GOLGA6C; [gi|256542287|ref|NM_001164404.1| Homo sapiens golgin A6 family, member C (GOLGA6C), mRNA]	pB66	A-353	351	53	??	AntiSense
HSP90AA1	N/A	HSP90AA1; [gi|154146190|ref|NM_005348.3| Homo sapiens heat shock protein 90kDa alpha (cytosolic), class A member 1 (HSP90AA1), transcript variant 2, mRNA]	pB66	A-366	4926	5675	IF	Sense	3p
KIAA0226	N/A	KIAA0226; [gi|225543334|ref|NM_001145642.2| Homo sapiens KIAA0226 (KIAA0226), transcript variant 1, mRNA]	pB66	A-328	489	1653	IF	Sense
KIAA0226	N/A	KIAA0226; [gi|225543334|ref|NM_001145642.2| Homo sapiens KIAA0226 (KIAA0226), transcript variant 1, mRNA]	pB66	A-379	-1	214	IF	Sense
LRRCC1	N/A	LRRCC1; [gi|292494877|ref|NM_033402.4| Homo sapiens leucine rich repeat and coiled-coil domain containing 1 (LRRCC1), mRNA]	pB66	A-324	477	1169	IF	Sense
MACF1	N/A	MACF1; [gi|33188442|ref|NM_033044.2| Homo sapiens microtubule-actin crosslinking factor 1 (MACF1), transcript variant 2, mRNA]	pB66	A-225	No Data	1289	??	Sense
MMRN1	N/A	MMRN1; [gi|45269140|ref|NM_007351.2| Homo sapiens multimerin 1 (MMRN1), mRNA]	pB27	A-9	249	831	IF	Sense
NEK4	N/A	NEK4; [gi|148839315|ref|NM_003157.3| Homo sapiens NIMA (never in mitosis gene a)-related kinase 4 (NEK4), mRNA]	pB66	A-314	417	1611	IF	Sense
OTUD4	N/A	OTUD4; [gi|156630991|ref|NM_001102653.1| Homo sapiens OTU domain containing 4 (OTUD4), transcript variant 3, mRNA]	pB66	A-211	414	933	IF	Sense
PANK3	N/A	PANK3; [gi|24430178|ref|NM_024594.2| Homo sapiens pantothenate kinase 3 (PANK3), mRNA]	pB66	A-330	2036	1612	??	AntiSense
PAPOLA	N/A	PAPOLA; [gi|47834324|ref|NM_032632.3| Homo sapiens poly(A) polymerase alpha (PAPOLA), mRNA]	pB66	A-178	152	814	OOF2	Sense
PDK4	N/A	PDK4; [gi|94421466|ref|NM_002612.3| Homo sapiens pyruvate dehydrogenase kinase, isozyme 4 (PDK4), mRNA]	pB66	A-304	1839	2866	IF	Sense
PP8304	N/A	PP8304; [gi|33341791|gb|AF370431.1| Homo sapiens PP8304 mRNA, complete cds]	pB66	A-182	318	960	IF	Sense
Proteic Match cytochrome c oxidase subunit I	N/A	Proteic Match - cytochrome c oxidase subunit I; [prey1103426 - Human - PM cytochrome c ox]	pB66	A-318	441	1594	IF	Sense
Proteic Match hCG1995581	N/A	Proteic Match - hCG1995581; [prey1103406 - Human - PM hCG1995581]	pB27	A-10	8763	8333	??	AntiSense	3p
Proteic Match NADH dehydrogenase (ubiquinone) 1 alpha subcomplex, 5, 13kDa, isoform CRA_d	N/A	Proteic Match - NADH dehydrogenase (ubiquinone) 1 alpha subcomplex, 5, 13kDa, isoform CRA_d; [prey1103450 - Human - PM NADH dehydrogen]	pB66	A-177	152	814	OOF2	Sense
Proteic Match reverse transcriptase	N/A	Proteic Match - reverse transcriptase-like protein; [prey1103438 - Human - PM reverse transcr]	pB66	A-347	5541	6263	IF	Sense
Proteic Match unnamed protein product	N/A	Proteic Match - unnamed protein product; [prey1103460 - Human - PM unnamed protein]	pB27	A-7	1626	2631	IF	Sense
Proteic Match unnamed protein product	N/A	Proteic Match - unnamed protein product; [prey1103436 - Human - PM unnamed protein]	pB66	A-306	No Data	1503	??	Sense
PTPRS	N/A	PTPRS; [gi|104487610|ref|NM_130855.2| Homo sapiens protein tyrosine phosphatase, receptor type, S (PTPRS), transcript variant 4, mRNA]	pB66	A-248	362	1276	OOF2	Sense
RGAG1	N/A	RGAG1; [gi|283945634|ref|NM_020769.2| Homo sapiens retrotransposon gag domain containing 1 (RGAG1), mRNA]	pB66	A-307	No Data	1503	??	Sense
S	N/A	S-AKAP84; [gi|1049216|gb|U34074.1|HSU34074 Human A kinase anchor protein S-AKAP84 mRNA, nuclear gene encoding mitochondrial protein, complete cds]	pB66	A-117	706	876	OOF1	Sense
SPA17	N/A	SPA17; [gi|221316733|ref|NM_017425.3| Homo sapiens sperm autoantigenic protein 17 (SPA17), mRNA]	pB66	A-185	442	994	OOF1	Sense
TBCB	N/A	TBCB; [gi|50428924|ref|NM_001281.2| Homo sapiens tubulin folding cofactor B (TBCB), mRNA]	pB66	A-216	1171	2642	OOF1	Sense
THOC4	N/A	THOC4; [gi|238776832|ref|NM_005782.3| Homo sapiens THO complex 4 (THOC4), mRNA]	pB66	A-271	446	1866	OOF2	Sense
TLE4	N/A	TLE4; [gi|38327621|ref|NM_007005.3| Homo sapiens transducin-like enhancer of split 4 (E(sp1) homolog, Drosophila) (TLE4), mRNA]	pB27	A-18	420	2083	IF	Sense
TMEM163	N/A	TMEM163; [gi|214010246|ref|NM_030923.4| Homo sapiens transmembrane protein 163 (TMEM163), mRNA]	pB66	A-168	152	814	OOF2	Sense
TMEM163	N/A	TMEM163; [gi|214010246|ref|NM_030923.4| Homo sapiens transmembrane protein 163 (TMEM163), mRNA]	pB66	A-187	-115	1191	IF	Sense
TMEM163	N/A	TMEM163; [gi|214010246|ref|NM_030923.4| Homo sapiens transmembrane protein 163 (TMEM163), mRNA]	pB66	A-223	1616	-33	??	AntiSense
TMEM163	N/A	TMEM163; [gi|214010246|ref|NM_030923.4| Homo sapiens transmembrane protein 163 (TMEM163), mRNA]	pB66	A-228	No Data	1275	??	Sense
TMEM163	N/A	TMEM163; [gi|214010246|ref|NM_030923.4| Homo sapiens transmembrane protein 163 (TMEM163), mRNA]	pB66	A-273	446	1866	OOF2	Sense
TMEM163	N/A	TMEM163; [gi|214010246|ref|NM_030923.4| Homo sapiens transmembrane protein 163 (TMEM163), mRNA]	pB66	A-310	405	1465	IF	Sense
TMEM163	N/A	TMEM163; [gi|214010246|ref|NM_030923.4| Homo sapiens transmembrane protein 163 (TMEM163), mRNA]	pB66	A-343	No Data	6380	??	Sense
TMEM163	N/A	TMEM163; [gi|214010246|ref|NM_030923.4| Homo sapiens transmembrane protein 163 (TMEM163), mRNA]	pB66	A-89	124	452	OOF1	Sense
TRIP12	N/A	TRIP12; [gi|10863902|ref|NM_004238.1| Homo sapiens thyroid hormone receptor interactor 12 (TRIP12), mRNA]	pB66	A-361	732	1552	IF	Sense
TXNDC7	N/A	TXNDC7; [gi|38679894|ref|NM_005742.2| Homo sapiens thioredoxin domain containing 7 (protein disulfide isomerase) (TXNDC7), mRNA]	pB66	A-238	362	1276	OOF2	Sense
unknown	N/A	unknown; [gi|20381044|gb|BC029276.1| Homo sapiens, clone IMAGE:4455666, mRNA]	pB66	A-152	4354	4703	OOF1	Sense	3p
unknown	N/A	unknown; [gi|17068399|gb|BC017577.1|BC017577 Homo sapiens, clone IMAGE:4095671, mRNA]	pB66	A-336	444	1316	IF	Sense
unnamed protein product	N/A	unnamed protein product; [gi|194377907|dbj|AK301885.1| Homo sapiens cDNA FLJ61650 complete cds, highly similar to Homo sapiens golgi autoantigen, golgin subfamily a-like, mRNA]	pB66	A-26	362	1276	OOF2	Sense
unnamed protein product	N/A	unnamed protein product; [gi|158259906|dbj|AK289442.1| Homo sapiens cDNA FLJ77759 complete cds]	pB66	A-79	-1	1072	IF	Sense
WDR26	N/A	WDR26; [gi|264681557|ref|NM_025160.6| Homo sapiens WD repeat domain 26 (WDR26), transcript variant 1, mRNA]	pB66	A-340	377	461	??	Sense
ZNF445	N/A	ZNF445; [gi|148529027|ref|NM_181489.5| Homo sapiens zinc finger protein 445 (ZNF445), mRNA]	pB66	A-298	-1	458	IF	Sense
ZNF585A	N/A	ZNF585A; [gi|40217791|ref|NM_199126.1| Homo sapiens zinc finger protein 585A (ZNF585A), transcript variant 2, mRNA]	pB66	A-186	442	994	OOF1	Sense

## Sheet: b. mouse screen
Gene	Protein Name	# of clones	Start-Stop (amino acids)	Frame
Acaca	acetyl-Coenzyme A carboxylase alpha	3	3'UTR	n.c.
Acadm	acyl-Coenzyme A dehydrogenase, medium chain	1	82-233	OOF
Btg3	B-cell translocation gene 3	1	3' UTR	n.c.
Chaf1a	chromatin assembly factor 1, subunit A (p150)	3	397-(911?) (end)	IF
Cxxc1	CXXC finger 1 (PHD domain)	3 (mixed)	348-660 (end)	IF
Ddhd2	DDHD domain containing 2	4	15-152	IF
Dnajc7	DnaJ (Hsp40) homolog, subfamily C, member 7	3	433-494 (end)	OOF
Eif2s2	eukaryotic translation initiation factor 2, subunit 2 (beta)	5	126-260	IF
Eif3a	eukaryotic translation initiation factor 3, subunit A	2	513-793	IF
Exosc4	exosome component 4	4	1-245 (end)	IF
Fancd2	Fanconi anemia, complementation group D2	1	1425-1450 (end)	OOF
Fkbp4	FK506 binding protein 4	2	361-458 (end)	OOF
Fkbp6	FK506 binding protein 6	1	85-327 (end)	IF
G3bp1	Ras-GTPase-activating protein SH3-domain binding protein 1	1	328-465 (end)	IF
Galnt12	UDP-N-acetyl-alpha-D-galactosamine:polypeptide N-acetylgalactosaminyltransferase 12	1	112-(576?) (end)	IF
Hspa5	heat shock protein 5	1	91-500	IF
Mcrs1	microspherule protein 1	3	30-(462?) (end)	IF
Pih1d1	PIH1 domain containing 1	26	42-290 (end)	IF
Rpl18a	ribosomal protein L18A	270	96-176 (end)	IF
Sdc4	syndecan 4	8	3' UTR	n.c.
Tcte3	t-complex-associated testis expressed 3	1	1-191 (end)	IF
Tnni3	troponin I, cardiac 3	1	10-211 (end)	IF
Wdr63	WD repeat domain 63	2	845-923 (end)	IF
