# Supplementary material for: The PRDM9 KRAB domain is required for meiosis and involved in protein interactions
Source: Chromosoma. 2017 May 19;126(6):681–95. doi: 10.1007/s00412-017-0631-z (PMC5688218; doi:10.1007/s00412-017-0631-z)
Supplement: Supplementary file 8 — Y2H assays with human and mouse orthologues of 16 proteins identified in the primary Y2H screens Interactions between PRDM9 (either human or mouse) and the 16 proteins identified in the primary Y2H screens were tested by using human and mouse orthologues. Gal4 BD was fused to human/mouse PRDM9 of full length (FL) or fragments including the amino acid indicated (∆ZFs constructs include aa 2–522 of human PRDM9 and 2–512 of mouse PRDM9). Gal4 AD was fused to both human and mouse orthologues of 16 proteins identified in the primary Y2H screens (12 proteins from the 1st mouse screen and 4 proteins from the 1st human screen). The seven proteins showing interactions for both mouse and human orthologs are highlighted in red. -: no growth on -LWH, +: few colonies on -LWH, ++: normal growth on -LWH, +++: growth on both -LWH- and -LWHAd. n.t.: not tested. PC: positive control. NC: negative control. Amino-triazol was added to -LWH at 5 mM when constructs with self-activation activity were detected (marked with *). In context where interactions were detected with all four Gal4 BD-PRDM9 constructs a control with empty vector was included. n.t.: not tested. (XLSX 17 kb) [file 412_2017_631_MOESM8_ESM.xlsx]

## Sheet: Table S2
			Human proteins					Mouse proteins
			human PRDM9				Empty vector	mouse PRDM9				Empty vector
			FL	DZFs	235-522	2-242		FL	DZFs*	235-512	2-243*
1st Mouse screen	WDR63	1	-	-	-	-	n.t.	++	+	-	+++	n.t.
		2	-	-	-	-	n.t.	+++	+++	-	+++	n.t.
	EIF2S2	1	-	-	-	-	n.t.	+	+	-	-	n.t.
		2	-	-	-	-	n.t.	-	+	-	-	n.t.
	TCTE3	1	-	-	-	-	n.t.	+	+	-	+++	n.t.
		2	-	-	-	-	n.t.	++	+	+	+++	n.t.
	PIH1D1	1	+++	+++	++	+++	-	+++	+++	-	+++	n.t.
		2	+++	+++	-	+++	-	+++	+++	-	+++	n.t.
	EIF3A	1	-	-	-	-	n.t.	++	+++	-	+++	n.t.
		2	-	-	-	-	n.t.	++	+++	-	+++	n.t.
	FKBP6	1	+	+++	+++	+++	-	++	+++	-	+++	n.t.
		2	-	+++	+++	+++	-	+++	++	-	+++	n.t.
	CXXC1	1	-	++	-	-	n.t.	+++	+++	++	+++	-
		2	-	++	-	-	n.t.	+++	+++	++	+++	-
	MCRS1	1	++	+++	++	+++	-	+++	n.t.	n.t.	n.t.	-
		2	++	+++	++	+++	-	+++	n.t.	n.t.	n.t.	-
	HSPA5	1	-	-	-	-	n.t.	++	+	+	+++	n.t.
		2	-	-	-	-	n.t.	++	+++	-	+++	n.t.
	CHAF1A	1	-	+++	-	+	n.t.	++	++	+	+++	-
		2	-	+++	-	+	n.t.	++	++	++	++	-
	G3BP1	1	-	-	-	-	n.t.	-	-	-	++	n.t.
		2	-	-	-	-	n.t.	-	-	-	+	n.t.
	GALNT12	1	-	-	-	-	n.t.	-	-	-	-	n.t.
		2	-	-	-	-	n.t.	-	-	-	-	n.t.
1st Human screen	CCDC136	1	+	+++	-	-	n.t.	-	-	-	+	n.t.
		2	++	+++	-	+	n.t.	-	-	-	-	n.t.
	CEP70	1	+++	+++	-	+++	n.t.	+	+++	-	+++	n.t.
		2	+++	+++	-	+++	n.t.	+	+++	-	+++	n.t.
	IFT88	1	-	+++	-	+++	n.t.	+	+	-	+++	n.t.
		2	-	+++	-	+++	n.t.	+	+	-	+++	n.t.
	PAWR	1	-	+++	-	+	n.t.	-	-	-	-	n.t.
		2	+++	+++	-	-	n.t.	-	-	-	-	n.t.
NC			-	-	-	-	n.t.	-	-	-	-	n.t.
PC			+++	+++	+++	+++	n.t.	+	+++	+++	+++	n.t.
